# Supplementary material for: Activation mechanism of a small prototypic Rec-GGDEF diguanylate cyclase
Source: Nat Commun. 2021 Apr 12;12:2162. doi: 10.1038/s41467-021-22492-7 (PMC8041772; doi:10.1038/s41467-021-22492-7)
Supplement: Supplementary file 7 — Source Data file [file 41467_2021_22492_MOESM7_ESM.xlsx]

## Sheet: Sheet1
panel a
DgcR*_1	x-Value	y-Value	Dgcr*_2	x-Value	y-Value
	10	2.84921		10	3.28529
	20	3.52767		20	3.95731
	40	4.37701		40	4.39414
	80	4.76676		80	4.95623
	160	5.05328		160	5.37564
	320	5.71915		320	5.72711
	640	6.67784		640	6.38522
panels b and c
DgcR	x-Value	y-Value	DgcR*	x-Value	y-Value
	75	0.98907		75	5.56623
	335	2.2695		335	6.35123
	670	3.81061		670	6.94641
	1005	5.30791		1005	7.27213
	1340	6.69243		1340	7.56172
	1675	7.99116		1675	7.93268
DgcR'	x-Value	y-Value	DgcR'*	x-Value	y-Value
	75	0.28855		75	11.0065
	335	0.5201		335	18.9839
	670	0.75862		670	25.0642
	1005	1.80627		1005	30.524
	1340	2.20372		1340	35.7774
	1675	2.54921		1675	40.8572
